# Supplementary material for: Genome-wide species delimitation analyses of a silverside fish species complex in central Mexico indicate taxonomic over-splitting
Source: BMC Ecol Evol. 2022 Sep 14;22:108. doi: 10.1186/s12862-022-02063-0 (PMC9472351; doi:10.1186/s12862-022-02063-0)
Supplement: Supplementary file 1 — Additional file 1: Appendix S1. Samples included in this study indicated the groups to which they belong in each of the different species hypotheses, analyses results, ecotypes, locality, and lake. [file 12862_2022_2063_MOESM1_ESM.xlsx]

## Sheet: Appendix S1
Appendix S1. Samples included in this study indicated the groups to which they belong in each of the different species hypotheses, analyses results, ecotypes, locality, and lake
CPUM	Tissue number	Morphospecies (sensu Barbour, 1973)	Mitonuclear groups (sensu Betancourt-Resendes et al., 2020)	Clade	Genomic groups	DAPC genomic clusters	Admixture clusters	Ecotypes	Locality	Lake	Observations
No voucher	3304	Chirostoma humboldtianum	Mitonuclear group C	Clade II	humboldtianum sensu stricto group	humboldtianum sensu stricto cluster	humboldtianum sensu stricto cluster	peces blancos	Zacapu	Zacapu
No voucher	3306	Chirostoma humboldtianum	Mitonuclear group C	Clade II	humboldtianum sensu stricto group	humboldtianum sensu stricto cluster	humboldtianum sensu stricto cluster	peces blancos	Zacapu	Zacapu
No voucher	3315	Chirostoma estor copandaro	Mitonuclear group E	Clade III	estor group	estor cluster	estor cluster	peces blancos	Salvador Escalante	Zirahuen
No voucher	9790	Chirostoma estor	Mitonuclear group D	Clade III	estor group	estor cluster	estor cluster	peces blancos	Pátzcuaro	Pátzcuaro
No voucher	10600	Chirostoma estor	Mitonuclear group D	Clade III	estor group	estor cluster	estor cluster	peces blancos	Pátzcuaro	Pátzcuaro
No voucher	10602	Chirostoma grandocule	Mitonuclear group D	Clade III	estor group	estor cluster	estor cluster	charales	Tzintzunzan	Pátzcuaro
No voucher	10603	Chirostoma estor	Mitonuclear group D	Clade III	estor group	estor cluster	estor cluster	peces blancos	Pátzcuaro	Pátzcuaro
No voucher	10608	Chirostoma estor	Mitonuclear group D	Clade III	estor group	estor cluster	estor cluster	peces blancos	Pátzcuaro	Pátzcuaro
No voucher	10617	Chirostoma estor	Mitonuclear group D	Clade III	estor group	estor cluster	estor cluster	peces blancos	Pátzcuaro	Pátzcuaro	Excluded by hybridization with C. jordani
No voucher	10631	Chirostoma estor	Mitonuclear group D	Clade III	estor group	estor cluster	estor cluster	peces blancos	Pátzcuaro	Pátzcuaro
15004	26782	Chirostoma humboldtianum	Mitonuclear group C	Clade II	humboldtianum sensu stricto group	humboldtianum sensu stricto cluster	humboldtianum sensu stricto cluster	peces blancos	Zacapu	Zacapu
14902	28200	Chirostoma estor copandaro	Mitonuclear group E	Clade III	estor group	estor cluster	estor cluster	peces blancos	Salvador Escalante	Zirahuen
14902	28203	Chirostoma estor copandaro	Mitonuclear group E	Clade III	estor group	estor cluster	estor cluster	peces blancos	Salvador Escalante	Zirahuen
14902	28204	Chirostoma estor copandaro	Mitonuclear group E	Clade III	estor group	estor cluster	estor cluster	peces blancos	Salvador Escalante	Zirahuen
14902	28206	Chirostoma estor copandaro	Mitonuclear group E	Clade III	estor group	estor cluster	estor cluster	peces blancos	Salvador Escalante	Zirahuen
15015	28299	Chirostoma promelas	Mitonuclear group B	Clade I	chapalae group	chapalae cluster	chapalae cluster	peces blancos	Cojumatlán	Chapala
15014	28300	Chirostoma lucius	Mitonuclear group B	Clade I	chapalae group	chapalae cluster	chapalae cluster	peces blancos	Cojumatlán	Chapala
15009	32747	Chirostoma grandocule	Mitonuclear group D	Clade III	estor group	estor cluster	estor cluster	charales	Tzintzunzan	Pátzcuaro
15014	32782	Chirostoma lucius	Mitonuclear group B	Clade I	chapalae group	chapalae cluster	chapalae cluster	peces blancos	Cojumatlán	Chapala
15012	32784	Chirostoma chapala	Mitonuclear group B	Clade I	chapalae group	chapalae cluster	chapalae cluster	charales	Cojumatlán	Chapala
15014	32788	Chirostoma lucius	Mitonuclear group B	Clade I	chapalae group	chapalae cluster	chapalae cluster	peces blancos	Cojumatlán	Chapala
15007	34208	Chirostoma estor	Mitonuclear group D	Clade III	estor group	estor cluster	estor cluster	peces blancos	Pátzcuaro	Pátzcuaro
15010	35268	Chirostoma patzcuaro	Mitonuclear group D	Clade III	estor group	estor cluster	estor cluster	charales	Tzintzunzan	Pátzcuaro
15010	35271	Chirostoma patzcuaro	Mitonuclear group D	Clade III	estor group	estor cluster	estor cluster	charales	Tzintzunzan	Pátzcuaro
15010	35274	Chirostoma patzcuaro	Mitonuclear group D	Clade III	estor group	estor cluster	estor cluster	charales	Tzintzunzan	Pátzcuaro
15009	35277	Chirostoma grandocule	Mitonuclear group D	Clade III	estor group	estor cluster	estor cluster	charales	Tzintzunzan	Pátzcuaro
15008	35279	Chirostoma estor	Mitonuclear group D	Clade III	estor group	estor cluster	estor cluster	peces blancos	Pátzcuaro	Pátzcuaro
15009	35280	Chirostoma grandocule	Mitonuclear group D	Clade III	estor group	estor cluster	estor cluster	charales	Tzintzunzan	Pátzcuaro
15009	35281	Chirostoma grandocule	Mitonuclear group D	Clade III	estor group	estor cluster	estor cluster	charales	Tzintzunzan	Pátzcuaro
15009	35282	Chirostoma grandocule	Mitonuclear group D	Clade III	estor group	estor cluster	estor cluster	charales	Tzintzunzan	Pátzcuaro
15014	35300	Chirostoma lucius	Mitonuclear group B	Clade I	chapalae group	chapalae cluster	chapalae cluster	peces blancos	Cojumatlán	Chapala	Excluded by hybridization with C. jordani
15015	35301	Chirostoma promelas	Mitonuclear group B	Clade I	chapalae group	chapalae cluster	chapalae cluster	peces blancos	Cojumatlán	Chapala
15015	35303	Chirostoma promelas	Mitonuclear group B	Clade I	chapalae group	chapalae cluster	chapalae cluster	peces blancos	Cojumatlán	Chapala
15013	35304	Chirostoma consocium	Mitonuclear group B	Clade I	chapalae group	chapalae cluster	chapalae cluster	charales	Cojumatlán	Chapala
15014	35305	Chirostoma lucius	Mitonuclear group B	Clade I	chapalae group	chapalae cluster	chapalae cluster	peces blancos	Cojumatlán	Chapala	Excluded by hybridization with C. jordani
15013	35306	Chirostoma consocium	Mitonuclear group B	Clade I	chapalae group	chapalae cluster	chapalae cluster	charales	Cojumatlán	Chapala	Excluded by hybridization with C. jordani
15014	35312	Chirostoma lucius	Mitonuclear group B	Clade I	chapalae group	chapalae cluster	chapalae cluster	peces blancos	Cojumatlán	Chapala
15014	35316	Chirostoma lucius	Mitonuclear group B	Clade I	chapalae group	chapalae cluster	chapalae cluster	peces blancos	Cojumatlán	Chapala
15013	35317	Chirostoma consocium	Mitonuclear group B	Clade I	chapalae group	chapalae cluster	chapalae cluster	charales	Cojumatlán	Chapala	Excluded by hybridization with C. jordani
15015	35318	Chirostoma promelas	Mitonuclear group B	Clade I	chapalae group	chapalae cluster	chapalae cluster	peces blancos	Cojumatlán	Chapala
15014	35319	Chirostoma lucius	Mitonuclear group B	Clade I	chapalae group	chapalae cluster	chapalae cluster	peces blancos	Cojumatlán	Chapala
15014	35321	Chirostoma lucius	Mitonuclear group B	Clade I	chapalae group	chapalae cluster	chapalae cluster	peces blancos	Cojumatlán	Chapala
15013	35322	Chirostoma consocium	Mitonuclear group B	Clade I	chapalae group	chapalae cluster	chapalae cluster	charales	Cojumatlán	Chapala
14900	35357	Chirostoma sphyraena	Mitonuclear group A	Clade I	sphyraena group	sphyraena cluster	chapalae cluster	peces blancos	Cojumatlán	Chapala
15013	35378	Chirostoma consocium	Mitonuclear group B	Clade I	chapalae group	chapalae cluster	chapalae cluster	charales	Cojumatlán	Chapala
15013	35385	Chirostoma consocium	Mitonuclear group B	Clade I	chapalae group	chapalae cluster	chapalae cluster	charales	Cojumatlán	Chapala
No voucher	35504	Chirostoma estor copandaro	Mitonuclear group E	Clade III	estor group	estor cluster	estor cluster	peces blancos	Salvador Escalante	Zirahuen
15011	35511	Chirostoma estor copandaro	Mitonuclear group E	Clade III	estor group	estor cluster	estor cluster	peces blancos	Salvador Escalante	Zirahuen
14103	35517	Chirostoma attenuatum	outgroup	outgroup	outgroup	outgroup	outgroup	outgroup	Salvador Escalante	Zirahuén	Excluded by poor data
15011	35526	Chirostoma estor copandaro	Mitonuclear group E	Clade III	estor group	estor cluster	estor cluster	peces blancos	Salvador Escalante	Zirahuen
15005	42696	Chirostoma humboldtianum	Mitonuclear group C	Clade II	humboldtianum sensu stricto group	humboldtianum sensu stricto cluster	humboldtianum sensu stricto cluster	peces blancos	Contepec	Tepuxtepec
15005	42697	Chirostoma humboldtianum	Mitonuclear group C	Clade II	humboldtianum sensu stricto group	humboldtianum sensu stricto cluster	humboldtianum sensu stricto cluster	peces blancos	Contepec	Tepuxtepec
15005	42704	Chirostoma humboldtianum	Mitonuclear group C	Clade II	humboldtianum sensu stricto group	humboldtianum sensu stricto cluster	humboldtianum sensu stricto cluster	peces blancos	Contepec	Tepuxtepec
15006	42741	Chirostoma humboldtianum	Mitonuclear group C	Clade II	humboldtianum sensu stricto group	humboldtianum sensu stricto cluster	humboldtianum sensu stricto cluster	peces blancos	Santiago de Mexdá	Trinidad Fabela
15016	45390	Chirostoma sphyraena	Mitonuclear group A	Clade I	sphyraena group	sphyraena cluster	chapalae cluster	peces blancos	Cojumatlán	Chapala
15016	45391	Chirostoma sphyraena	Mitonuclear group A	Clade I	sphyraena group	sphyraena cluster	chapalae cluster	peces blancos	Cojumatlán	Chapala
15016	45395	Chirostoma sphyraena	Mitonuclear group A	Clade I	sphyraena group	sphyraena cluster	chapalae cluster	peces blancos	Cojumatlán	Chapala
15016	45397	Chirostoma sphyraena	Mitonuclear group A	Clade I	sphyraena group	sphyraena cluster	chapalae cluster	peces blancos	Cojumatlán	Chapala
15016	45400	Chirostoma sphyraena	Mitonuclear group A	Clade I	sphyraena group	sphyraena cluster	chapalae cluster	peces blancos	Cojumatlán	Chapala
15016	45401	Chirostoma sphyraena	Mitonuclear group A	Clade I	sphyraena group	sphyraena cluster	chapalae cluster	peces blancos	Cojumatlán	Chapala
15016	45402	Chirostoma sphyraena	Mitonuclear group A	Clade I	sphyraena group	sphyraena cluster	chapalae cluster	peces blancos	Cojumatlán	Chapala
15016	45403	Chirostoma sphyraena	Mitonuclear group A	Clade I	sphyraena group	sphyraena cluster	chapalae cluster	peces blancos	Cojumatlán	Chapala
15016	45404	Chirostoma sphyraena	Mitonuclear group A	Clade I	sphyraena group	sphyraena cluster	chapalae cluster	peces blancos	Cojumatlán	Chapala
15016	45405	Chirostoma sphyraena	Mitonuclear group A	Clade I	sphyraena group	sphyraena cluster	chapalae cluster	peces blancos	Cojumatlán	Chapala
15016	45406	Chirostoma sphyraena	Mitonuclear group A	Clade I	sphyraena group	sphyraena cluster	chapalae cluster	peces blancos	Cojumatlán	Chapala
15016	45407	Chirostoma promelas	Mitonuclear group B	Clade I	chapalae group	chapalae cluster	chapalae cluster	peces blancos	Cojumatlán	Chapala
15016	45418	Chirostoma sphyraena	Mitonuclear group A	Clade I	sphyraena group	sphyraena cluster	chapalae cluster	peces blancos	Cojumatlán	Chapala
15016	45419	Chirostoma sphyraena	Mitonuclear group A	Clade I	sphyraena group	sphyraena cluster	chapalae cluster	peces blancos	Cojumatlán	Chapala
15016	45420	Chirostoma sphyraena	Mitonuclear group A	Clade I	sphyraena group	sphyraena cluster	chapalae cluster	peces blancos	Cojumatlán	Chapala
15016	45423	Chirostoma sphyraena	Mitonuclear group A	Clade I	sphyraena group	sphyraena cluster	chapalae cluster	peces blancos	Cojumatlán	Chapala
15016	45426	Chirostoma sphyraena	Mitonuclear group A	Clade I	sphyraena group	sphyraena cluster	chapalae cluster	peces blancos	Cojumatlán	Chapala
15016	45427	Chirostoma sphyraena	Mitonuclear group A	Clade I	sphyraena group	sphyraena cluster	chapalae cluster	peces blancos	Cojumatlán	Chapala
15016	45429	Chirostoma sphyraena	Mitonuclear group A	Clade I	sphyraena group	sphyraena cluster	chapalae cluster	peces blancos	Cojumatlán	Chapala
15016	45430	Chirostoma sphyraena	Mitonuclear group A	Clade I	sphyraena group	sphyraena cluster	chapalae cluster	peces blancos	Cojumatlán	Chapala
15016	45435	Chirostoma sphyraena	Mitonuclear group A	Clade I	sphyraena group	sphyraena cluster	chapalae cluster	peces blancos	Cojumatlán	Chapala
15016	45436	Chirostoma sphyraena	Mitonuclear group A	Clade I	sphyraena group	sphyraena cluster	chapalae cluster	peces blancos	Cojumatlán	Chapala
15016	45438	Chirostoma sphyraena	Mitonuclear group A	Clade I	sphyraena group	sphyraena cluster	chapalae cluster	peces blancos	Cojumatlán	Chapala
15016	45441	Chirostoma sphyraena	Mitonuclear group A	Clade I	sphyraena group	sphyraena cluster	chapalae cluster	peces blancos	Cojumatlán	Chapala
No voucher	45681	Chirostoma jordani	outgroup	outgroup	outgroup	outgroup	outgroup	outgroup	Cojumatlán	Chapala
No voucher	45682	Chirostoma jordani	outgroup	outgroup	outgroup	outgroup	outgroup	outgroup	Cojumatlán	Chapala
