# Supplementary material for: Genome-wide species delimitation analyses of a silverside fish species complex in central Mexico indicate taxonomic over-splitting
Source: BMC Ecol Evol. 2022 Sep 14;22:108. doi: 10.1186/s12862-022-02063-0 (PMC9472351; doi:10.1186/s12862-022-02063-0)
Supplement: Supplementary file 3 — Additional file 3: Table S1. Information of the sampling localities in the central Mexico plateau: localities, lakes, number of samples (n), geographic coordinates (Latitude and Longitude) and Altitude (meters over sea level, m.o.s.l.). Table S2. Filters applied to SNP databases. The databases highlighted in bold were selected for further filtering. Table S3. Databases generated with Tassel filters used to evaluate the consistency of the genomic patterns to the number of SNPs, individuals, species, and missing data percentage. The matrices used in the genomic analyzes are indicated in bold. Table S4. Genomic pairwise FST comparisons for 3482 SNP loci among the nine morphospecies proposed by Barbour [10]. Values in bold indicate significance at α = 0.0014 for pairwise comparisons, following sequential Bonferroni corrections. Table S5. Genomic pairwise FST comparisons for 3482 SNP loci among the five mitonuclear groups proposed by Betancourt-Resendes et al. [11]. Values in bold indicate significance at α = 0.005 for pairwise comparisons, following sequential Bonferroni corrections. Table S6. Genomic pairwise FST comparisons for 3842 SNP loci among the four genomic clusters detected in humboldtianum group by DAPC analyses. Values in bold indicate significance at α = 0.0083 for pairwise comparisons, following sequential Bonferroni corrections. Table S7. Genomic pairwise FST comparisons for 3482 SNP loci among the three genomic clusters detected in the humboldtianum group by Admixture and phylogenetic analyses. Values in bold indicate significance at α = 0.017 for pairwise comparisons, following sequential Bonferroni corrections. Table S8. Genomic pairwise FST comparisons for 3482 SNP loci among the ecotypes in each lake. Values in bold indicate significance at α = 0.005 for pairwise comparisons, following sequential Bonferroni corrections. Table S9. Outlier loci detected by the FST outlier analysis performed in BayeScan related to gene regions. [file 12862_2022_2063_MOESM3_ESM.xlsx]

## Sheet: S1
Table S1. Information of the sampling localities in the central Mexico plateau: localities, lakes, number of samples (n), geographic coordinates (Latitude and Longitude) and Altitude (meters over sea level, m.o.s.l.).
humboltianum group nine morphospecies (Barbour 1973)	mitonuclear groups (Betancourt-Resendes et al. 2020)	Sample size (n)	Locality	Lake	Latitude (North)	Longitude (Western)	Altitude (m.o.s.l)
C. chapalae	C. chapalae	1	Cojumatlán	Lake Chapala	20º 9' 45.7"	102º 52' 4.6"	1532
C. consocium		7	Cojumatlán	Lake Chapala	20º 9' 45.7"	102º 52' 4.6"	1532
C. lucius		9	Cojumatlán	Lake Chapala	20º 9' 45.7"	102º 52' 4.6"	1532
C. promelas		5	Cojumatlán	Lake Chapala	20º 9' 45.7"	102º 52' 4.6"	1532
C. estor	C. e. estor	8	Pátzcuaro	Lake Pátzcuaro	19° 36' 23.4"	101° 40' 2.8"	2000
C. grandocule		6	Tzintzunzan	Lake Pátzcuaro	19°36' 16.8"	101° 38' 39.6"	2039
C. patzcuaro		3	Tzintzunzan	Lake Pátzcuaro	19°36' 16.8"	101° 38' 39.6"	2039
C. e. copandaro	C. e. copandaro	9	Salvador Escalante	Lake Zirahuén	19º 26' 22.24"	101º 43' 35.39"	2277
C. humboltianum	C. humboltianum	3	Zacapu	Lake Zacapu	19°49' 19"	101° 47' 51"	1980
		3	Contepec	Tepuxtepec dam	19°59' 48.7"	100° 13' 41.3"	2347
		1	Santiago de Mexda	Trinidad Fabela dam	19°48' 53.3"	99° 46' 46.8"	2759
C. sphyraena	C. sphyraena	24	Cojumatlán	Lake Chapala	20º 9' 45.7"	102º 52' 4.6"	1532

## Sheet: S2
Table S2. Filters applied to SNP databases. The databases highlighted in bold were selected for further filtering.
database	Loci	Mean length loci	variant sites	miss data	individuals	species
pop_r100	92154	181.82	41129	72.14	80	12
pop_r95	93869	181.8	46092	64.22	80	12
pop_r80	104939	181.79	73326	48.91	80	12
p12r100	7	202	3	0	80	12
p12r90	8	198.25	4	0.63	80	12
p12r80	43	190.02	27	3.29	80	12
p11r100	39	192.23	21	6.25	80	12
p11r90	43	190.91	24	5.16	80	12
p11r80	312	182.88	228	5.76	80	12
p10r100	109	187.52	70	10.36	80	12
p10r90	122	187.35	75	9.08	80	12
p10r80	1213	181.33	1026	9.32	80	12
R100	7	202	3	0	80	12
R90	3874	180.35	3540	8.42	80	12
R85	15664	180.81	14754	12.34	80	12
R80	35575	181.44	33716	15.73	80	12

## Sheet: S3
Table S3. Databases generated with Tassel filters used to evaluate the consistency of the genomic patterns to the number of SNPs, individuals, species, and missing data percentage. The matrices used in the genomic analyzes are indicated in bold.
Base	Site filters		individual filters	# SNPs	# Individuals	# spp	% missing-data
	maf	min missing-data	min missing data
R_80	0	0	0	33716	72	9	15.74
	0	0	0.9	33716	53	8	0.7
	0	0	0.99	33716	44	8	0.3
	0.01	0	0	4821	72	9	12.26
	0.01	0	0.87	4821	53	8	1.03
	0.01	0	0.99	4821	40	8	0.47
	0.05	0	0.6	3564	80	9	13.55
	0.05	0.25	0	1887	72	9	12.44
	0.05	0.75	0.9	1887	53	8	1.24
	0.05	0.75	0.99	1887	37	5	0.58
R85	0	0.9	0	10157	72	9	7.7
	0	0.9	0.65	10157	51	7	4.41
	0	0.9	0.9	10157	40	6	1.9
pop_r80	0.01	0.25	-	33882	72	9	47.44
	0.01	0.25	0.15	33882	51	6	28.66
	0.01	0.25	0.35	33882	40	4	16.95
	0.05	0.25	0	10536	72	9	48.85
	0.05	0.25	0.15	10536	51	6	30.78
	0.05	0.25	0.35	10536	40	4	19.03
	0.05	0.5	0	5332	72	9	38.81
	0.05	0.5	0.25	5332	51	6	19.16
	0.05	0.5	0.5	5332	42	5	11.21
p10r80	-	-	-	1026	80	9	10.82
	0.05	0	0	145	80	9	3.3

## Sheet: S4
Table S4. Genomic pairwise FST comparisons for 3482 SNP loci among the nine morphospecies proposed by Barbour (1973). Values in bold indicate significance at α = 0.0014 for pairwise comparisons, following sequential Bonferroni corrections.
	C. chapalae	C. consocium	C. lucius	C. promelas	C. estor*	C. grandocule	C. patzcuaro	C. humboldtianum	C. sphyraena
C. chapalae	-	0.803	0.999	0.999	0.999	0.999	0.264	0.99	0.95
C. consocium	-0.317	-	0.052	0.143	<0.0001	0.0014	0.024	0.001	<0.0001
C. lucius	-0.261	-0.015	-	0.291	<0.0001	<0.0001	0.0012	0.001	<0.0001
C. promelas	-0.25	-0.06	-0.039	-	<0.0001	0.0013	0.0185	0.0011	<0.0001
C. estor	-0.049	0.205	0.22	0.193	-	0.029	0.029	<0.0001	<0.0001
C. grandocule	-0.092	0.169	0.173	0.163	-0.012	-	0.365	<0.0001	<0.0001
C. patzcuaro	-0.195	0.1	0.165	0.126	-0.057	-0.07	-	0.0012	<0.0001
C. humboldtianum	-0.265	0.112	0.097	0.073	0.165	0.149	0.112	-	<0.0001
C. sphyraena	-0.26	0.025	0.023	0.028	0.256	0.228	0.21	0.155	-
Inter-lacustrine comparisons are highlighted in grey

## Sheet: S5
Table S5. Genomic pairwise FST comparisons for 3482 SNP loci among the five mitonuclear groups proposed by Betancourt-Resendes et al., (2020). Values in bold indicate significance at α = 0.005 for pairwise comparisons, following sequential Bonferroni corrections.
	chapalae group	C. e. estor + C. grandocule + C. patzcuaro	C. e. copandaro	humboldtianum sensu stricto group	sphyraena group
chapalae group	-	<0.0001-	<0.0001	<0.0001	<0.0001
C. e. estor + C. grandocule + C. patzcuaro	0.192	-	0.05	<0.0001	<0.0001
C. e. copandaro	0.221	-0.005	-	<0.0001	<0.0001
humboldtianum sensu stricto group	0.117	0.17	0.181	-	<0.0001
sphyraena group	0.05	0.246	0.245	0.135	-

## Sheet: S6
Table S6. Genomic pairwise FST comparisons for 3842 SNP loci among the four genomic clusters detected in humboldtianum group by DAPC analyses. Values in bold indicate significance at α = 0.0083 for pairwise comparisons, following sequential Bonferroni corrections.
	chapalae groupa	estor groupb	humboldtianum sensu stricto group	sphyraena group
chapalae groupa	-	<0.0001	<0.0001	<0.0001
estor groupb	0.203	-	<0.0001	<0.0001
humboldtianum sensu stricto group	0.104	0.185	-	<0.0001
sphyraena group	0.04	0.248	0.143	-
aspecies conforming chapalae group: C. chapalae + C. consocium + C. lucius + C. promelas. bspecies conforming estor group: C. e. estor + C. e. copandaro + C. grandocule + C. patzcuaro

## Sheet: S7
Table S7. Genomic pairwise FST comparisons for 3482 SNP loci among the three genomic clusters detected in the humboldtianum group by Admixture and phylogenetic analyses. Values in bold indicate significance at α = 0.017 for pairwise comparisons, following sequential Bonferroni corrections.
	chapalae-sphyraena groups	estor group	humboldtianum sensu stricto group
chapalae-sphyraena groups	-	<0.0001	<0.0001
estor group	0.217	-	<0.0001
humboldtianum sensu stricto group	0.12	0.185	-

## Sheet: S8
Table S8. Genomic pairwise FST comparisons for 3482 SNP loci among the ecotypes in each lake. Values in bold indicate significance at α = 0.005 for pairwise comparisons, following sequential Bonferroni corrections.
	B humboldtianum sensu stricto group	B estor group	Ch estor group	B chapalae group	Ch chapalae group
B humboldtianum sensu stricto group	-	<0.0001	<0.0001	<0.0001	<0.0001
B estor group	0.19	-	0.027	<0.0001	<0.0001
Ch estor group	0.17	-0.01	-	<0.0001	<0.0001
B chapalae group	0.12	0.23	0.22	-	0.01
Ch chapalae group	0.09	0.19	0.16	-0.005	-
B) ‘peces blancos’ and (Ch) ‘charales’ ecotypes. Intra-lake comparisons among ecotypes are highlighted in grey.

## Sheet: S9
Table S9. Outlier loci detected by the FST outlier analysis performed in BayeScan related to gene regions.
Loci_name	Product (Gene) detected	Biological function	E-value	Hits number	Percentage of Identity (%)	Genbank accesion number	Species
S36581_22	Myosin heavy chain, fast skeletal muscle (myh)	Muscle contraction	3e-90	>5000	93.33	XM_037088739.1	Acanthopagrus latus
S3461_24	Histone H3 (LOC103366442)	It is one of the five main histones involved in the structure of chromatin in eukaryotic cells	4e-59	>5000	100	XM_008294173.1	Stegastes partitus
S45352_56	Short wavelength sensitive 2a (sws2a), short wavelength sensitive 2 (sws2b), long wavelength sensitive 2 (lw2), and long wavelength sensitive 3 (lw3)	Visual pigments are the light-absorbing molecules that mediate vision	3e-38	245	89.94	MT850055.1	Lucania goodei
S57529_100	Aminoacyl tRNA synthase complex-interacting multifunctional protein 1-like (LOC121638332)	Non-catalytic component of the multisynthase complex. Stimulates the catalytic activity of cytoplasmic arginyl-tRNA synthase	2e-35	121	74.04	XM_041983055.1	Melanotaenia boesemani
S20346_6	Myosin-7 (myh7)	Myosins are actin-based motor molecules with ATPase activity essential for muscle contraction.	4e-32	>5000	98.84	XM_025066126.1	Cynoglossus semilaevis
S7512_71	Neuroligin-2 (nlgn2)	Transmembrane scaffolding protein involved in cell-cell interactions via its interactions with neurexin family members. Mediates cell-cell interactions both in neurons and in other types of cells, such as Langerhans beta cells. Plays a role in synapse function and synaptic signal transmission, especially via gamma-aminobutyric acid receptors	3e-31	2712	97.57	XM_026190899.1	Astatotilapia calliptera
S25848_18	lymphoma/leukemia 11B (bcl11b)	Key regulator of both differentiation and survival of T-lymphocytes during thymocyte development in mammals. Tumor-suppressor that represses transcription (Punwani et al., 2016)	5e-31	>5000	97.67	XM_041804421.1	Cheilinus undulatus
S53452_99	Retinoic acid receptor beta (rarb)	It encodes retinoic acid receptor beta, a member of the thyroid-steroid hormone receptor superfamily of nuclear transcriptional regulators. This receptor localizes to the cytoplasm and to subnuclear compartments. It binds retinoic acid, the biologically active form of vitamin A which mediates cellular signaling in embryonic morphogenesis, cell growth and differentiation	5e-31	>5000	97.67	XM_032557995.1	Xiphophorus hellerii
S14772_114	Microfibril associated protein 3 (mfap3l)	May participate in the nuclear signaling of EGFR and MAPK1/ERK2. May a have a role in metastasis.	5e-31	2373	97.67	XM_021321956.2	Fundulus heteroclitus
S54510_20	General transcription factor II-I repeat domain-containing protein 2B-like (LOC119429515)	It may have the ability to interact with other HLH-proteins and function as a transcription factor or as a positive transcriptional regulator under the control of Retinoblastoma protein	2e-30	195	97.65	XM_037697132.1	Nematolebias whitei
S91533_64	Myosin heavy chain, fast skeletal muscle (myh)	Muscle contraction	7e-30	>5000	96.55	XM_035642128.2	Scophthalmus maximus
S48884_147	LHFPL tetraspan subfamily member 3 protein (lhfpl3)	This gene is a member of the lipoma HMGIC fusion partner (LHFP) gene family, which is a subset of the superfamily of tetraspan transmembrane protein encoding genes	2e-29	681	96.51	XM_034685732.1	Notolabrus celidotus
S103675_122	Interferon induced transmembrane protein 5 (ifitm5)	Required for normal bone mineralization	2e-29	247	96.51	XM_046393200.1	Scatophagus argus
S72931_53	ELK3, ETS-domain protein (elk3)	To regulate transcription when recruited by serum response factor to bind to serum response elements.	2e-28	1681	95.35	XM_015376745.1	Cyprinodon variegatus
S100332_7	PiggyBac transposable element-derived protein 3-like (LOC119773505)	PGBD5 has been shown to be able to transpose DNA in a sequence-specific, cut-and-paste fashion. PGBD5 has also been proposed to mediate site-specific DNA rearrangements in human tumors	1e-28	170	96.43	XM_015399018.1	Cyprinodon variegatus
S45250_124	Bicaudal D homolog 2 (bicd2)	Acts as an adapter protein linking the dynein motor complex to various cargos and converts dynein from a non-processive to a highly processive motor in the presence of dynactin.	2e-28	1380	95.35	XM_032560922.1	Xiphophorus hellerii
S110829_36	Calcium/calmodulin dependent protein kinase 1Db (camk1db)	Operates in the calcium-triggered CaMKK-CaMK1 signaling cascade and, upon calcium influx, activates CREB-dependent gene transcription, regulates calcium-mediated granulocyte function and respiratory burst and promotes basal dendritic growth of hippocampal neurons. Regulator protein of pathways in the neuronal development (Mota-Silva, 2017)	3e-28	4427	95.35	XM_028397263.1	Parambassis ranga
S72670_52	Actinin, alpha 4 (actn4)	Cross-linking protein which is thought to anchor actin to a variety of intracellular structures.	9e-28	>5000	96.39	XM_008283055.1	Stegastes partitus
S72885_42	Sodium-coupled neutral amino acid transporter 3 (slc38a3a)	Sodium-dependent amino acid/proton antiporter. Mediates electrogenic cotransport of glutamine and sodium ions in exchange for protons.	3e-27	1257	95.34	XM_034166631.1	Thalassophryne amazonica
S27648_38	39S ribosomal protein L38, mitochondrial (mrpl38)	Structural function in the mitochondrial ribosomal (Greber et al., 2013)	1e-26	258	95.18	XM_034558241.1	Cyclopterus lumpus
S44061_121	Ankyrin repeat and sterile alpha motif domain-containing protein 1B isoform X2 (anks1b)	May participate in the regulation of nucleoplasmic coilin protein interactions in neuronal and transformed cells. Can regulate global protein synthesis by altering nucleolar numbers.as a modulator of APP processing. Overexpression can down-regulate APP processing.	1e-26	1237	94.19	XM_037695743.1	Nematolebias whitei
S66868_12	Cullin-associated NEDD8-dissoacited protein 1 (cand1)	To regulate the activity of other proteins and exogen hormones of pituitaries gland as growth factor hormone (Feng et al., 2004)	1e-26	1294	94.19	XM_007569621.2	Poecilia formosa
S43226_39	TBC1 domain family member 8B (tbc1d8b)	Involved in vesicular recycling, probably as a GTPase-activating protein for Rab family protein	2e-26	598	69.72	XM_010749915.3	Larimichthys crocea
S90498_60	WD repeat FYVE domain containing 3 (wdfy3)	Act as an adapter protein by linking specific proteins destined for degradation to the core autophagic machinery members (Simonsen et al., 2004)	5e-26	1797	93.02	XM_028413311.1	Parambassis ranga
S45029_58	Solute carrier family 12 potassium7chloride transporter member 7b (slc12a7b)	Mediates electroneutral potassium-chloride cotransport when activated by cell swelling	7e-26	1079	93.02	XM_022191668.1	Acanthochromis polyacanthus
S9553_168	Splicing factor 3a subunit 3 (sf3a3)	Involved in pre-mRNA splicing as a component of the splicing factor SF3A complex	8e-26	556	94.19	M_041967292.1	Melanotaenia boesemani
S82094_105	Tripartite motif containing 59 (trim59)	May serve as a multifunctional regulator for innate immune signaling pathways	8e-26	1018	93.02	XM_036537431.1	Megalops cyprinoides
S95469_136	Kazrin, periplakin interacting protein b (kaznb)	Component of the cornified envelope of keratinocytes. May be involved in the interplay between adherents junctions and desmosomes	8e-26	886	93.02	XM_034590262.1	Hippoglossus hippoglossus
S570_35	Red-sensitive opsin (lws2)	Visual pigments are the light-absorbing molecules that mediate vision	9e-26	4246	95.06	XM_020592984.1	Monopterus albus
S14002_85	Serine/threonine-protein kinase/endoribonuclease IRE1 (ern1)	It acts as a key sensor for the endoplasmic reticulum unfolded protein response	9e-26	170	94.05	XM_034593777.1	Hippoglossus hippoglossus
S28116_8	Nebulin (neb)	To regulate the length of the thin filament, a function it probably accomplishes by serving as a massive scaffold and ruler upon which actin filaments assemble, helping the contractile apparatus (Telfer et al., 2012)	6e-25	3986	92.94	XM_034221710.1	Gymnodraco acuticeps
S17840_35	Prion protein b isoform X3 (prnpb)	Its precise function remains unknown. It might play a role in long-term potentiation, in sleep physiology, in oxidative burst compensation, in interactions with the extracellular matrix, in apoptosis and in signal transduction	3e-24	185	91.76	XM_044175136.1	Siniperca chuatsi
S28897_9	Fibrillin-1 (fbn1)	It is a large, extracellular matrix glycoprotein that serves as a structural component of 10-12 nm calcium-binding microfibrils. These microfibrils provide force bearing structural support in elastic and nonelastic connective tissue throughout the body.	6e-24	101	91.86	XM_041046781.1	Toxotes jaculatrix
S15875_49	Delta like canonical Notch ligand 1 (dll1)	It plays a role in mediating cell fate decisions during hematopoiesis. It may play a role in cell-to-cell communication	3e-24	163	91.86	XM_029497811.1	Echeneis naucrates
S49164_42	Glutamate receptor interacting protein 1 (grip1)	May play a role as a localized scaffold for the assembly of a multiprotein signaling complex and as mediator of the trafficking of its binding partners at specific subcellular location in neurons	3e-24	1721	91.86	XM_037696020.1	Nematolebias whitei
S74050_98	Neurotrophic tyrosine kinase receptor type 3a (ntrk3a)	Receptor tyrosine kinase involved in nervous system and probably heart development.	3e-24	3361	91.86	XM_030096403.1	Salarias fasciatus
S40469_109	BRCA2 DNA repair associated (brca2)	It binds the single strand DNA and directly interacts with the recombinase RAD51 to stimulate and maintain strand invasion, a vital step of homologous recombination	3e-24	331	92.77	XM_034548113.1	Cyclopterus lumpus
S42294_27	E3 ubiquitin-protein ligase UBR5 isoform X7 (ubr5)	Component of the N-end rule pathway. Involved in maturation and/or transcriptional regulation of mRNA by activating CDK9 by polyubiquitination. May play a role in control of cell cycle progression. May have tumor suppressor function. Regulates the response in the DNA and chromosomic damage response. Plays an essential role in extraembryonic development.	3e-24	1748	91.86	XM_030749225.1	Archocentrus centrarchus
S2892_44	Small integral membrane protein 12 (smim12)	Unknown	3e-24	393	91.86	XM_041955695.1	Chelmon rostratus
S24279_34	Speckle type BTB/POZ protein like b (spoplb)	Regulator of several cellular function as transcription, cell-cycle regulation and apoptosis (Mani, 2014)	3e-23	2125	91.67	XM_028592059.1	Perca flavescens
S41737_100	Polymerase I and III subunit C (polr1c)	DNA-dependent RNA polymerase catalyzes the transcription of DNA into RNA using the four ribonucleoside triphosphates as substrates	4e-23	601	91.67	XM_034185279.1	Thalassophryne amazonica
S59988_59	Hydroxysteroid dehydrogenase like 1 (hsdl1)	Unknown	4e-23	419	90.7	XM_017431385.3	Kryptolebias marmoratus
S95203_40	Protein O-GlcNAcase-like (mgea5l)	It codes an enzyme that catalyzes the removal of the O-GlcNAc post-translational modification	4e-23	460	90.7	XM_030093453.1	Salarias fasciatus
S1947_109	Purine nucleoside phosphorylase 5a (pnp5a)	Enzyme involved in purine metabolism.	1e-22	418	90.59	XM_035608197.2	Scophthalmus maximus
S22364_33	Helicase, POLQ-like (helq)	Involved in the repair of DNA cross-links and double-strand break (DSB) resistance	1e-22	232	90.59	XM_008297654.1	Stegastes partitus
S27972_73	Pericentrin transcript variant X6 (pcnt)	Integral component of the filamentous matrix of the centrosome involved in the initial establishment of organized microtubule arrays in both mitosis and meiosis	1e-22	262	90.59	XM_038728326.1	Micropterus salmoides
S105352_116	Tektin 3 (tekt3)	May be a structural component of the sperm flagellum. Required for normal sperm mobility	1e-22	197	90.59	XM_029456586.1	Cottoperca gobio
S114496_56	Ryanodine receptor 3 (ryr3)	Calcium channel that mediates the release of Ca+2 from the sarcoplasmic reticulum into the cytoplasm in muscle and hereby plays a role in triggering muscle contraction (Frank et al., 1998)	1e-22	1594	90.36	XM_026319548.2	Mastacembelus armatus
S107800_16	Fas apoptotic inhibitory molecule a, transcript variant x1 (faima)	To block the apoptotic pathway for the protection from neuronal death (Segura et al., 2009)	3e-22	510	90.7	XM_030111932.1	Salarias fasciatus
S21341_81	Feline Gardner-Rasheed sarcoma viral oncogene homolog (fgr)	Involved in mediating protein-protein interactions with phosphor-tyrosine containing and proline-rich motifs, respectively.	5e-22	331	90.7	XM_008290479.1	Stegastes partitus
S17880_21	Fibroblast growth factor receptor 4 (fgfr4)	Transmembrane protein tyrosine kinase receptor of fibroblast growth factor in testis in all stages of spermatogenic (Cancilla and Risbridger, 1998)	1e-21	97	90.7	XM_042007981.1	Melanotaenia boesemani
S25057_50	L-amino-acid oxidase-like (LOC106525020)	Is an enzyme that catalyzes the chemical reaction an L-amino acid	2e-21	165	89.53	XM_014019118.1	Austrofundulus limnaeus
S64286_179	Catechol-O-methyltransferase domain containing 1 (comtd1)	Putative O-methyltransferase	2e-21	159	90	XM_032502630.1	Etheostoma spectabile
S78985_48	Desmoglein-4-like (LOC115385607)	Component of intercellular desmosome junctions. Involved in the interaction of plaque proteins and intermediate filaments mediating cell-cell adhesion.	2e-21	96	90.36	XM_030087677.1	Salarias fasciatus
S19876_116	Host cell factor C2 (hcfc2)	A transcription coregulator activity that activates or increases the transcription of specific gene sets via binding to a DNA-bound DNA-binding transcription factor, either on its own or as part of a complex	2e-21	2002	89.53	XM_037696133.1	Nematolebias whitei
S26828_33	Short wavelength sensitive 2a (sws2a)	Visual pigments are the light-absorbing molecules that mediate vision.	6e-21	3	88.76	MT850055.1	Lucania goodei
S19876_116	Host cell factor C2 (hcfc2)	Involved in control of the cell cycle (Mahajan and Wison, 2000)	1e-20	461	90.36	XM_037696133.1	Nematolebias whitei
S27746_122	Solute carrier family 26 member 6-like (slc26a6l)	Apical membrane anion-exchanger with wide epithelial distribution that plays a role as a component of the pH buffering system for maintaining acid-base homeostasis.	2e-20	151	91.36	XM_041981472.1	Melanotaenia boesemani
S60735_19	Fibrillin 1 (fbn1)	Is involved in a variety of embryonic developmental programs. The microfibrils that are made from fibrillin-1 contribute to both elastic and non-elastic structures.	2e-20	93	89.29	XM_036136220.1	Fundulus heteroclitus
S82487_35	Cytosolic 5'-nucleotidase 1A (nt5c1a)	Helps to regulate adenosine levels in heart during ischemia and hypoxia	2e-20	142	90.48	XM_044169517.1	Siniperca chuatsi
S24753_11	Karyopherin subunit alpha3 (kpna3)	To play indispensable roles in signal transduction, especially in the host immune response, and control of the viral intracellular infection (Zhang et al., 2020)	5e-20	242	9211	XM_015966110.1	Nothobranchius furzeri
S28669_22	Rhodopsin-like opsin 1 (rh2-1)	Is a light-sensitive receptor protein involved in visual phototransduction.	7e-20	2	86.17	MT850056.1	Lucania goodei
S74763_114	Excision repair cross-complementation group 6-like 2 (ercc6l2)	May be involved in early DNA damage response	7e-20	33	91.03	XM_035953850.1	Amphiprion ocellaris
S15742_63	5-methyltetrahydrofolate-homocysteine methyltransferase (mtr)	It is responsible for the regeneration of methionine from homocysteine.	3e-18	343	86.05	LR880657.1	Poecilia reticulata
S49152_121	Protein rapunzel 5 (rpz5)	Fin development	1e-17	69	88.61	XM_044118317.1	Gambusia affinis
S78652_101	SMYD family member 5 (smyd5)	Catalysis of the reaction	1e-17	27	86.05	XM_037462112.1	Pungitius pungitius
S83262_30	Plectin (plec)	Interlinks intermediate filaments with microtubules and microfilaments and anchors intermediate filaments to desmosomes or hemidesmosomes	1e-17	1069	86.9	XM_015974189.1	Nothobranchius furzeri
S72267_83	Glycogen debranching enzyme isoform X2 (agl)	Multifunctional enzyme, involved in glycogen biosynthetic process	3e-17	248	85.88	XM_020919861.1	Boleophthalmus pectinirostris
S77551_98	F-actin-uncapping protein LRRC16A-like (LOC111571915)	It plays a role in the regulation of actin polymerization at the barbed end of actin filaments	4e-17	14	85.19	XM_028597370.1	Perca flavescens
S56031_38	RAB, member of RAS oncogene family-like 3 (rabl3)	Encodes a protein related with diseases as pancreatic cancer	1e-16	97	90.54	XM_015966800.1	Nothobranchius furzeri
S106704_26	B-cadherin-like (cdh31)	It behaves as both receptors and ligands for other molecules	1e-16	59	87.34	XM_015381892.1	Cyprinodon variegatus
S27516_9	Origin recognition complex subunit 4-like (LOC120786901)	Component of the origin recognition complex (ORC) that binds origins of replication	2e-16	41	78.63	XM_040122653.1	Xiphias gladius
S1150_42	TAP binding protein (Tapasin), tandem duplicate 1 (tapbp.1)	Transmembrane glycoprotein that mediates interaction between newly assembled major histocompatibility complex (MHC) class I molecules and the transporter associated with antigen processing (TAP), which is required for the transport of antigenic peptides across the endoplasmic reticulum membrane	4e-16	24	85.06	XM_017427672.3	Kyptolebias marmoratus
S73372_113	LARGE xylosyl- and glucuronyltransferase 2 (large2)	Bifunctional glycosyltransferase with both xylosyl-transferase and beta-1,3-glucuronyltransferase activities involved in the biosynthesis of the phosphorylated O-mannosyl trisaccharide	5e-16	302	84.88	XM_034529295.1	Cyclopterus lumpus
S110140_15	Zinc finger protein 106a (znf106a)	RNA-binding protein. Essential for maintenance of peripheral motor neuron and skeletal muscle function	6e-16	24	87.06	XM_040136585.1	Xiphias gladius
S53045_107	Neurofibromin 1 (nf1)	Through its NF1-GRD domain, neurofibromin increases the rate of GTP hydrolysis of Ras, and acts as a tumor suppressor by reducing Ras activity	2e-15	58	88.89	XM_028420616.1	Parambassis ranga
S88115_117	BCAR3 adaptor protein, NSP family member (bcar3)	Act in multiples metabolic function	5e-15	49	81.25	XM_019346821.2	Oreochromis niloticus
S114319_19	SEC14-like protein 1 (LOC116735605)	Possible role of the gene product in an intracellular transport system.	5e-15	33	83.95	XM_041063499.1	Toxotes jaculatrix
S3730_47	Isoleucyl-tRNA synthetase 2 (iars2)	To catalyze the aminoacylation of tRNA by their cognate amino acid	8e-15	150	84.52	XM_040199328.1	Gasterosteus aculeatus
S42332_7	Zinc finger and BTB domain containing 49 (zbtb49)	Transcription factor. Inhibits cell proliferation by activating either CDKN1A/p21 transcription or RB1 transcription	2e-14	75	83.53	XM_026306928.1	Mastacembelus armatus
S41458_146	MAM and LDL-receptor class A domain containing protein 1-like (LOC115022321)	It has a role in regulation of bile acid synthesis	5e-14	54	84.15	XM_029453289.1	Cottoperca gobio
S72353_17	Small glutamine rich tetratricopeptide repeated containing alpha (sgta)	Co-chaperone and regulator of androgen and growth hormone receptor (AR, GHR) signaling (Philip et al., 2016)	6e-14	308	96.3	XM_030727116.1	Archocentrus centrarchus
S61288_41	LSM10, U7 small nuclear RNA associated (lsm10)	Appears to function in the U7 snRNP complex that is involved in histone 3'-end processing	2e-13	11	83.15	XM_036145689.1	Fundulus heteroclitus
S82720_37	Helicase with zinc finger 2 (helz2)	Helicase that acts as a transcriptional coactivator for a number of nuclear receptors including PPARA, PPARG, THRA, THRB and RXRA	2e-13	65	86.9	XM_041980538.1	Melanotaenia boesemani
S50009_9	DNA damage inducible transcript 4 (ddit4)	Protein regulated in development and DNA damage response 1. Acts as a negative regulator of mTOR, a serine/threonine kinase that regulates a variety of cellular functions such as growth, proliferation and autophagy	8e-13	100	84.21	XM_028431050.1	Parambassis ranga
S101881_107	C2 calcium-dependent domain-containing protein 4C-like (LOC115786147)	Unknown	8e-13	60	86.11	XM_030738193.1	Archocentrus centrarchus
S109643_109	Claudin 8 (cldn8)	Transmembrane protein that are the most important component of the tight junctions, establish the paracellular barrier that controls the flow of molecules in the intercellular space between the cells of an epithelium	3e-12	82	82.72	XM_004075293.4	Oryzias latipes
S793_35	Hydroxysteroid 17-beta dehydrogenase 3 (hsd17b3)	Enzyme is active in the male gonads (testes), where it helps to produce the male sex hormone testosterone from a precursor hormone called androstenedione	1e-11	166	76.84	XR_004331887.1	Etheostoma spectabile
S73294_29	Plexin-B2 (plxnb2)	Transmembrane receptors that participate in axon guidance and cell migration in response to semaphoring	3e-11	124	92.59	XM_022749790.1	Seriola dumerili
S90414_24	Titin (ttn)	Key component in the assembly of vertebrate striate muscle, by providing connections at the level of individual microfilaments, it contributes to the fine balance of forces between the two halves of the sarcomere. The size and extensibility of the cross-link are the main determinant of sarcomere extensibility of muscle. (Horowits et al., 1986)	9e-11	316	79.31	XM_036135404.1	Fundulus heteroclitus
S64435_20	Reprimo-like protein (rprml)	Tumor suppressor gene (Figueroa et al., 2017)	9e-11	44	85.29	XM_047359657.1	Girardinichthys multiradiatus
S60032_10	Unconventional myosin-Vb (si:dkey-110c1.10)	May be involved in vesicular trafficking via its association with the CART complex	1e-09	87	86.89	XM_017407177.3	Kryptolebias marmoratus
S94412_11	Odor receptor (or131-2)	Olfactory receptors to detect water-soluble compounds (Leck et al., 2010)	1e-09	20	85.73	DQ306116.1	Danio rerio
S49750_8	Zinc finger protein 598 (znf598)	E3 ubiquitin-protein ligase that plays a key role in the ribosome quality control (RQC), a pathway that takes place when a ribosome has stalled during translation	5e-09	126	89.09	XM_006798026.1	Neolamprologus brichardi
S4850_73	NLR family CARD domain-containing protein 3-like (LOC119015293)	It is an intracellular protein that plays a role in the immune system	2e-08	404	81.49	XM_037091148.1	Acanthopagrus latus
S21353_112	Microtubule-associated protein tau-like (LOC109971288)	Bind to the tubulin subunits that make up microtubules to regulate their stability	2e-08	12	79.52	XM_020619431.1	Monopterus albus
S81069_50	C-type mannose receptor 2-like (LOC115363221)	Enzymatic role in lecithin and collagen extracellular	2e-08	366	88.89	XM_030057329.1	Myripristis murdjan
S6446_8	Transforming growth factor, beta-induced (tgfbi)	Plays a role in cell adhesion. May play a role in cell-collagen interactions	6e-08	78	87.72	XM_008302649.1	Stegastes partitus
S47640_24	Solute carrier family 2, facilitated glucose transporter member 1-like (LOC115787889)	Facilitative glucose transporter, which is responsible for constitutive or basal glucose uptake	3e-06	23	97.37	XM_030740669.1	Archocentrus centrarchus
S28474_142	Docking protein 2 (dok2)	Enzymatically inert adaptor or scaffolding proteins. They provide a docking platform for the assembly of multimolecular signaling complexes	3e-06	158	79.49	XM_044112324.1	Gambusia affinis
S1875_9	Asparaginyl-tRNA synthetase (nars)	Enzyme that catalyzes the chemical reaction. This enzyme belongs to the family of ligases, specifically those forming carbon-nitrogen bonds carbon-nitrogen ligases with glutamine as amino-N-donor	4e-06	12	90.24	XM_018702582.1	Lates calcarifer
S111074_10	Cadherin-2-like (LOC116955981)	Transmembrane protein expressed in multiple tissues and functions to mediate cell–cell adhesion	3e-05	18	87.76	XM_032977366.1	Petromyzon marinus
S7047_104	F-box only protein 30-like (LOC103134959)	Substrate-recognition component of the SCF (SKP1-CUL1-F-box protein)-type E3 ubiquitin ligase complex. Required for muscle atrophy following denervation	0.0001	5	82.09	XM_007547491.2	Poecilia formosa
S39013_6	Epithelial membrane protein 3a (emp3a)	Unknow	0.0003	21	88.64	XM_034692752.1	Notolabrus celidotus
S50541_15	Glycine receptor, alpha 4b (glra4b)	A glycine receptor and member of the ligand-gated ion channel family of proteins. Important for obstruction of the ion pore in the closed conformation	0.019	4	85.11	XM_034152038.1	Trematomus bernacchii
